# Supplementary material for: Genomic analysis reveals multi-level resistance network linking oxidative stress pathway mutations to cefiderocol resistance and clonal evolution in Klebsiella pneumoniae from the United Arab Emirates
Source: Front Cell Infect Microbiol. 2026 May 15;16:1820198. doi: 10.3389/fcimb.2026.1820198 (PMC13219037; doi:10.3389/fcimb.2026.1820198)
Supplement: Supplementary Data File 1 — List of the 282 strains investigated in the study, with their clinical sources and MICs for various antibiotics. [file Table1.xlsx]

## Sheet: MIC-ALL
Strain ID	Clinical Source	Year of Isolation	MICs
			CFDC	CAZ	CAZ/Avi	CPM	CTX	MEM	AZT	COL	GM	AK	TET	TGC	CIP
KPN2	Wound	2021	0.5	4	0.5	2	0.06	0.06	0.125	0.5	1	4	32	0.5	0.125
KPN4	Body fluid	2021	≤0.06	0.25	0.06	0.06	0.06	0.06	0.06	0.5	1	4	1	0.25	0.125
KPN5	Respiratory	2021	0.5	16	0.125	128	128	0.06	64	0.5	1	4	32	0.5	0.5
KPN6	Urine	2021	2	128	1	128	128	16	128	0.25	128	128	4	1	64
KPN7	Respiratory	2021	0.06	0.06	0.25	0.125	0.06	0.06	0.125	0.5	1	4	1	0.25	0.125
KPN8	Respiratory	2021	2	0.25	0.5	0.06	0.06	0.06	0.125	0.5	1	4	32	2	16
KPN10	Urine	2021	2	32	0.25	16	128	0.06	64	0.5	1	4	32	0.25	0.5
KPN11	Urine	2021	2	64	0.5	64	128	0.06	64	0.5	1	4	4	1	8
KPN12	Respiratory	2021	2	32	0.5	64	128	0.06	64	0.5	1	4	1	0.25	1
KPN14	Respiratory	2021	2	64	1	64	128	0.06	128	0.5	1	4	32	0.5	8
KPN16	Urine	2021	1	0.25	0.06	0.06	0.06	0.06	0.125	0.5	1	4	1	0.5	0.125
KPN21	Urine	2021	1	16	0.25	16	128	0.06	16	0.5	1	4	32	0.25	0.5
KPN22	Urine	2021	2	128	128	128	128	32	128	0.5	128	128	1	0.25	64
KPN23	Blood	2021	2	128	128	128	128	32	128	0.125	128	128	1	0.25	64
KPN25	Wound	2021	0.5	0.25	0.125	1	0.06	0.06	0.125	0.5	1	4	1	0.25	0.125
KPN26	Blood	2021	1	128	128	128	128	4	128	0.5	128	128	16	2	1
KPN28	Respiratory	2021	1	32	0.5	2	2	0.0625	8	0.5	128	128	4	0.25	64
KPN33	Respiratory	2021	2	128	2	128	128	0.5	128	0.5	128	128	32	2	64
KPN35	Blood	2021	0.125	0.25	0.25	0.06	0.06	0.06	0.125	0.5	1	4	1	0.25	0.125
KPN36	Body fluid	2021	0.5	16	0.5	0.06	4	0.125	1	0.5	1	4	1	0.25	0.5
KPN37	Blood	2021	0.06	0.125	0.06	0.06	0.06	0.06	0.125	0.5	1	4	1	0.25	0.125
KPN39	Body fluid	2021	≤0.06	0.5	0.06	0.06	0.06	0.06	0.125	0.5	1	4	1	0.25	0.125
KPN41	Urine	2021	0.0156	0.125	0.125	0.06	0.06	0.06	0.06	0.5	1	4	16	0.25	16
KPN45	Urine	2021	0.06	1	0.5	16	32	0.124	8	0.5	1	4	2	0.25	0.125
KPN46	Respiratory	2021	2	128	2	128	128	2	128	1	128	128	32	2	64
KPN48	Blood	2021	≤0.06	0.25	0.06	0.06	0.06	0.06	0.06	0.5	1	4	1	0.5	0.125
KPN49	Blood	2021	1	0.25	0.06	0.06	0.06	0.06	0.06	1	1	4	1	0.25	0.125
KPN51	Urine	2021	0.125	0.06	0.125	0.03	0.06	0.06	0.125	0.5	1	4	1	0.25	0.125
KPN52	Blood	2021	0.125	1	1	0.25	1	0.06	0.5	0.5	1	4	32	2	64
KPN53	Urine	2021	0.25	128	1	0.5	16	0.125	16	0.5	1	4	4	1	32
KPN54	Urine	2021	0.06	4	0.125	32	32	0.06	8	0.5	1	4	1	0.25	0.125
KPN56	Respiratory	2021	2	128	1	64	128	0.06	128	0.25	32	4	2	0.5	4
KPN57	Respiratory	2021	2	64	0.5	64	128	0.06	128	0.5	1	4	32	0.5	0.25
KPN58	Respiratory	2021	1	64	0.25	32	128	0.06	128	0.5	1	4	32	0.5	0.5
KPN60	Urine	2021	1	128	4	0.125	8	0.06	32	0.5	1	4	1	0.25	0.125
KPN62	Urine	2021	0.5	32	16	32	8	4	128	1	4	4	32	0.25	64
KPN63	Urine	2021	8	64	0.5	128	128	0.06	128	1	1	4	1	0.25	1
KPN64	Blood	2021	0.06	0.25	1	0.06	0.125	0.06	0.25	0.5	16	4	32	1	2
KPN65	Urine	2021	0.06	0.125	0.125	0.06	0.06	0.125	0.125	0.5	1	4	1	0.25	0.125
KPN66	Urine	2021	1	4	2	8	1	4	8	0.25	128	4	32	0.25	4
KPN67	Respiratory	2021	0.5	0.125	0.06	0.06	0.06	0.0625	0.125	1	1	4	2	0.25	0.125
KPN68	Respiratory	2021	256	128	128	128	128	64	128	16	128	128	2	0.25	64
KPN69	Tissue	2021	≤0.06	0.25	0.06	0.06	0.06	0.06	0.125	4	1	4	1	0.25	0.125
KPN70	Wound	2021	0.06	0.06	0.125	0.06	0.06	0.06	0.125	0.5	1	4	1	0.25	0.125
KPN72	Wound	2021	0.06	0.125	0.25	0.06	0.06	0.06	0.125	0.5	1	4	1	0.25	0.125
KPN73	Respiratory	2021	1	0.25	0.06	0.06	0.06	0.06	0.125	0.5	1	4	2	0.5	64
KPN75	Blood	2021	0.06	0.25	0.125	0.125	0.06	0.06	0.125	0.5	1	4	1	0.25	0.125
KPN76	Blood	2021	0.06	0.125	0.125	0.06	0.06	0.06	0.25	0.5	1	4	1	0.25	0.125
KPN78	Urine	2021	0.06	0.5	0.25	0.06	0.06	0.06	0.125	0.5	1	4	1	0.25	0.125
KPN80	Urine	2021	0.5	0.125	0.06	0.06	0.06	0.06	0.125	0.5	1	4	1	0.25	0.125
KPN81	Wound	2021	0.5	0.25	0.125	0.06	0.06	0.06	0.125	0.5	1	4	2	0.25	0.125
KPN84	Urine	2021	1	0.25	0.06	0.06	0.06	0.06	0.125	0.5	1	4	1	0.25	0.125
KPN87	Respiratory	2021	0.125	0.25	0.06	0.06	0.06	0.06	0.125	0.5	1	4	1	0.25	0.125
KPN89	Urine	2021	0.25	0.125	0.06	0.06	0.06	0.03	0.06	0.5	1	4	1	0.25	0.125
KPN90	Respiratory	2021	0.125	0.25	0.06	0.06	0.06	0.06	0.125	0.5	1	4	1	0.25	0.125
KPN92	Respiratory	2021	2	16	0.25	32	128	0.06	32	0.5	1	4	1	0.25	0.5
KPN93	Respiratory	2021	0.5	0.25	0.125	0.125	0.125	0.06	0.06	1	64	8	32	0.5	0.125
KPN98	Respiratory	2021	0.125	0.125	0.25	0.06	0.06	0.06	0.125	0.5	1	4	1	0.25	0.125
KPN99	Urine	2021	0.5	0.5	0.25	0.125	0.06	0.125	0.125	0.5	1	4	1	0.25	0.125
KPN100	Urine	2021	0.25	8	0.25	32	128	0.06	64	0.5	1	4	32	0.25	8
KPN103	Urine	2021	0.5	128	4	32	128	0.25	128	0.5	64	8	2	0.5	16
KPN108	Urine	2021	0.5	0.25	0.06	0.06	0.06	0.06	0.06	4	1	4	1	0.25	0.125
KPN121	Urine	2021	1	4	0.125	16	128	0.125	8	0.5	1	4	1	0.5	0.5
KPN122	Urine	2021	1	64	0.5	64	128	0.06	64	0.5	1	4	1	0.25	0.5
KPN123	Wound	2021	≤0.06	0.25	0.06	0.06	0.06	0.06	0.06	0.5	1	4	1	0.25	0.125
KPN124	Respiratory	2021	0.5	0.25	0.06	0.06	0.06	0.06	0.125	0.5	1	4	1	0.25	1
KPN126	Respiratory	2021	≤0.06	0.125	0.06	0.06	0.06	0.06	0.06	0.5	1	4	1	0.25	0.125
KPN127	Unknown	2021	0.5	64	0.25	32	128	0.06	32	0.5	64	4	32	0.25	2
KPN128	Respiratory	2021	0.125	0.5	0.5	0.125	0.06	0.06	0.25	0.5	1	4	32	0.5	1
KPN131	Respiratory	2021	2	4	1	0.5	0.125	0.06	0.5	1	1	4	32	0.25	0.125
KPN136	Wound	2021	≤0.06	0.125	0.06	0.06	0.06	0.06	0.06	0.5	2	4	1	0.25	0.125
KPN137	Wound	2021	≤0.06	0.125	0.06	0.06	0.06	0.06	0.06	1	1	4	1	0.25	0.125
KPN150	Body fluid	2021	1	0.125	0.06	0.06	0.06	0.06	0.06	1	1	4	1	0.25	0.125
KPN152	Urine	2021	2	128	2	128	128	16	128	16	128	128	4	1	64
KPN155	Skin	2021	0.5	64	0.25	0.25	16	1	8	16	1	4	1	0.25	1
KPN157	Body fluid	2021	0.5	0.25	0.06	0.06	0.06	0.06	0.125	0.5	1	4	1	0.25	0.125
KPN158	Body fluid	2021	≤0.06	0.25	0.06	0.06	0.06	0.06	0.125	0.5	1	4	2	0.25	0.125
KPN159	Urine	2021	1	64	1	32	128	0.06	128	0.5	64	8	1	0.25	32
KPN170	Skin	2021	≤0.06	0.125	0.06	0.06	0.06	0.06	0.06	0.5	1	4	1	0.25	0.125
KPN179	Wound	2021	1	128	1	128	128	4	128	0.25	128	128	8	2	64
KPN185	Wound	2021	≤0.06	0.25	0.06	0.06	0.06	0.06	0.125	0.5	1	4	1	0.25	0.125
KPN187	Respiratory	2021	0.125	32	4	2	128	2	128	0.5	1	4	1	0.25	32
KPN188	Respiratory	2021	2	128	0.125	128	128	8	128	0.25	1	4	2	0.25	1
KPN189	Respiratory	2021	0.5	32	0.125	0.06	4	0.06	8	0.25	1	4	1	0.25	0.5
KPN190	Respiratory	2021	0.5	1	1	0.125	0.125	0.06	0.25	0.5	2	4	4	0.25	0.125
KPN191	Respiratory	2021	0.125	32	16	0.06	128	0.06	64	0.25	128	128	32	0.25	32
KPN192	Respiratory	2021	0.5	32	0.125	0.06	8	0.06	2	0.25	1	4	1	0.25	0.5
KPN195	Respiratory	2021	≤0.06	0.125	0.06	0.06	0.06	0.06	0.06	0.5	1	4	1	0.25	0.125
KPN203	Urine	2021	≤0.06	0.125	0.06	0.06	0.06	0.06	0.06	0.5	1	4	1	0.25	0.125
KPN206	Blood	2021	0.5	0.25	0.06	0.06	0.06	0.06	0.125	0.5	1	4	1	0.25	0.125
KPN208	Respiratory	2021	0.25	32	0.06	0.125	8	0.125	8	0.25	1	4	1	0.25	0.5
KPN209	Blood	2021	0.5	8	4	0.06	128	0.06	16	0.5	1	4	32	0.5	0.5
KPN210	Urine	2021	0.06	4	0.5	4	128	0.5	32	0.25	1	4	32	0.5	1
KPN211	Skin	2021	0.5	0.125	0.06	0.06	0.06	0.06	0.06	1	1	4	1	0.25	0.125
KPN212	Urine	2021	1	16	0.25	8	128	0.06	64	0.5	1	4	1	0.25	0.5
KPN213	Urine	2021	2	8	0.125	16	128	0.06	64	0.25	1	4	32	1	0.5
KPN214	Urine	2021	2	8	0.125	64	128	0.06	64	0.25	1	4	1	0.125	2
KPN215	Urine	2021	0.5	16	0.5	0.06	8	0.125	8	0.25	1	4	2	0.25	0.5
KPN216	Blood	2021	1	16	0.5	16	128	0.06	64	0.25	1	4	32	1	0.5
KPN217	Tissue	2021	1	32	0.25	16	128	0.06	32	0.25	1	4	1	0.25	0.5
KPN231	Skin	2021	0.5	0.25	0.06	0.06	0.06	0.06	0.125	0.5	1	4	1	0.25	0.125
KPN233	Body fluid	2021	0.125	0.25	0.06	0.06	0.06	0.06	0.125	0.5	1	4	1	0.25	0.125
KPN234	Body fluid	2021	1	0.5	0.5	0.125	0.125	0.06	0.25	0.5	1	4	32	4	0.125
KPN240	Urine	2021	0.5	2	0.25	1	128	0.06	8	0.25	1	4	1	0.25	0.125
KPN241	Urine	2021	2	32	0.25	16	128	0.06	128	0.25	1	4	32	0.5	0.5
KPN242	Urine	2021	0.125	0.125	0.125	0.06	0.06	0.06	1	0.25	1	4	2	0.25	0.125
KPN246	Body fluid	2021	1	0.25	0.06	0.06	0.06	0.06	0.125	0.5	1	4	1	0.25	0.125
KPN247	Body fluid	2021	0.25	0.25	0.06	0.06	0.06	0.06	0.06	0.5	1	4	1	0.25	0.125
KPN248	Respiratory	2021	0.25	0.25	0.06	0.06	0.06	0.06	0.125	0.5	1	4	1	0.25	0.125
KPN249	Respiratory	2021	4	128	128	128	128	128	128	16	128	128	8	1	64
KPN252	Blood	2021	2	0.25	0.06	0.06	0.06	0.06	0.125	8	1	4	1	0.25	0.125
KPN256	Blood	2021	≤0.06	16	0.25	8	64	0.06	16	0.5	1	4	32	1	0.5
KPN257	Blood	2021	0.5	0.25	0.06	0.06	0.06	0.06	0.125	0.5	1	4	1	0.25	0.125
KPN258	Blood	2021	≤0.06	0.5	0.25	0.06	0.06	0.06	1	4	1	4	2	0.25	0.125
KPN259	Urine	2021	≤0.06	2	0.06	1	1	0.06	1	0.5	1	4	1	0.25	0.125
KPN260	Urine	2021	0.25	0.25	0.06	0.06	0.06	0.06	0.125	8	1	4	1	0.25	0.125
KPN261	Urine	2021	≤0.06	128	128	128	128	128	128	16	128	128	8	1	64
KPN262	Urine	2021	2	128	0.5	32	128	0.06	128	2	1	4	32	0.5	0.125
KPN264	Unknown	2021	4	128	128	128	128	128	128	0.5	128	128	8	1	64
KPN265	Urine	2021	2	16	0.06	16	128	0.06	32	0.5	64	16	2	0.5	0.25
KPN270	Urine	2021	2	128	128	16	32	0.25	128	0.5	32	4	32	0.5	0.5
KPN274	Urine	2021	1	128	1	128	128	0.06	128	0.5	128	128	32	0.125	0.25
KPN275	Urine	2021	2	16	0.25	0.06	2	0.125	16	0.5	1	4	1	0.25	0.5
KPN276	Respiratory	2021	0.125	128	128	128	128	32	128	0.5	128	128	8	1	4
KPN277	Urine	2021	0.5	128	128	128	128	16	128	2	2	16	16	2	64
KPN278	Respiratory	2021	1	64	0.5	64	128	0.06	128	0.5	1	4	1	0.25	1
KPN279	Urine	2021	0.25	16	0.25	16	128	0.06	32	0.5	1	4	1	0.25	0.5
KPN280	Urine	2021	2	16	0.25	8	128	0.06	32	0.5	1	4	1	0.25	0.5
KPN281	Respiratory	2021	≤0.06	128	2	128	128	32	128	0.5	4	16	32	2	64
KPN282	Rectal swab	2021	0.5	128	2	128	128	32	128	0.5	16	16	32	2	64
KPN283	Unknown	2021	0.5	128	2	128	128	32	128	0.5	4	16	32	2	64
KPN284	Urine	2022	0.5	128	128	128	128	128	128	0.5	128	128	4	0.5	64
KPN285	Respiratory	2022	2	2	2	8	16	32	1	0.5	2	4	8	1	64
KPN286	Blood	2022	0.125	128	128	128	128	128	128	8	128	128	8	0.5	64
KPN287	Respiratory	2022	2	128	2	128	128	32	128	0.5	4	16	32	2	64
KPN288	Urine	2022	0.5	16	0.25	16	128	0.06	32	0.5	64	4	1	0.25	32
KPN289	Blood	2022	0.5	64	0.5	32	128	0.06	32	0.5	32	4	32	1	2
KPN290	Respiratory	2022	1	64	0.5	64	128	0.06	32	0.5	1	4	1	0.25	1
KPN291	Respiratory	2022	1	128	128	128	128	64	128	0.5	128	128	4	0.25	4
KPN292	Urine	2022	1	32	0.5	16	128	0.06	64	0.5	1	4	32	1	64
KPN293	Urine	2022	0.25	32	0.5	32	128	0.06	128	0.5	1	4	1	0.25	0.5
KPN295	Wound	2022	1	128	1	8	32	0.06	128	0.5	1	4	1	0.25	0.125
KPN296	Blood	2022	1	128	128	128	128	128	128	8	128	128	8	1	64
KPN297	Blood	2022	4	128	2	128	128	64	128	8	1	4	8	1	64
KPN298	Urine	2022	0.5	32	0.5	32	128	0.06	64	0.5	1	4	32	1	2
KPN300	Urine	2022	0.25	32	0.5	32	128	0.06	64	0.5	32	4	1	0.25	0.125
KPN302	Urine	2022	0.25	32	0.5	16	128	0.06	64	2	1	4	2	0.25	4
KPN303	Respiratory	2022	0.5	16	0.25	8	128	0.06	32	0.5	1	4	32	0.5	0.5
KPN304	Skin	2022	1	16	0.25	8	128	0.06	32	0.5	1	4	1	0.5	0.5
KPN305	Wound	2022	1	16	0.125	16	128	0.06	32	0.5	1	4	32	0.5	0.5
KPN306	Respiratory	2022	0.5	16	0.125	16	128	0.06	32	0.5	1	4	32	2	0.5
KPN307	Respiratory	2022	0.5	32	0.5	32	128	0.06	128	0.5	1	4	1	0.25	0.5
KPN308	Body fluid	2022	0.25	64	2	16	128	0.06	128	0.5	32	4	32	4	16
KPN309	Urine	2022	1	128	128	128	128	32	128	0.5	128	128	4	0.5	4
KPN310	Skin	2022	0.25	64	0.5	16	128	0.06	64	4	1	4	32	0.25	16
KPN311	Wound	2022	0.5	32	0.5	32	128	0.06	64	0.5	64	16	32	0.5	64
KPN312	Urine	2022	1	128	128	128	128	128	128	8	128	4	4	0.5	64
KPN313	Urine	2022	0.5	128	128	128	128	32	128	0.5	128	4	4	1	4
KPN314	Respiratory	2022	≤0.06	1	0.25	0.06	0.06	0.06	1	0.5	1	4	1	0.25	0.125
KPN315	Urine	2022	1	32	0.25	8	128	0.06	32	0.5	1	4	1	0.25	0.5
KPN316	Urine	2022	0.5	16	0.06	8	128	0.06	32	0.5	1	4	1	0.25	0.5
KPN317	Wound	2022	0.5	16	0.125	16	128	0.06	32	0.5	32	4	1	0.25	8
KPN318	Wound	2022	0.125	32	0.125	16	128	0.06	32	0.5	1	4	32	0.5	32
KPN319	Wound	2022	0.5	32	0.25	32	128	0.06	32	0.5	1	4	32	1	0.5
KPN320	Unknown	2022	1	128	128	128	128	128	128	8	128	4	4	1	64
KPN321	Urine	2022	2	8	0.125	16	128	0.06	32	0.5	1	4	1	0.25	0.5
KPN322	Urine	2022	0.5	16	0.125	16	128	0.06	32	0.5	1	4	32	0.5	0.5
KPN323	Urine	2022	0.125	128	0.5	128	128	32	128	0.5	128	4	2	0.25	8
KPN324	Urine	2022	1	32	0.125	16	128	0.06	32	4	1	4	32	1	0.5
KPN325	Body fluid	2022	0.125	0.25	0.06	0.06	0.06	0.06	0.25	0.5	1	4	1	0.25	0.125
KPN326	Urine	2022	0.125	16	0.25	8	128	0.06	32	0.5	1	4	32	1	0.5
KPN327	Urine	2022	0.125	128	1	16	128	0.06	128	4	1	4	32	2	64
KPN328	Respiratory	2022	≤0.06	2	0.06	2	128	0.06	8	0.5	1	4	32	0.25	0.125
KPN329	Respiratory	2022	0.5	32	1	32	128	0.06	64	0.5	64	32	32	0.5	64
KPN330	Urine	2022	2	32	0.25	16	128	0.06	64	0.5	1	4	32	0.25	0.125
KPN331	Urine	2022	1	64	0.5	16	128	0.06	128	0.5	1	4	2	0.5	0.125
KPN332	Urine	2022	≤0.06	0.25	0.125	0.06	0.06	0.06	1	1	1	4	1	0.25	0.125
KPN333	Wound	2022	0.5	128	4	128	128	32	128	0.5	128	128	32	1	64
KPN334	Tissue	2022	1	32	0.25	32	128	0.06	32	0.5	1	4	32	1	0.5
KPN335	Respiratory	2022	1	8	0.25	4	64	0.06	16	0.5	1	4	1	0.25	0.125
KPN336	Blood	2022	0.25	32	0.5	16	128	0.125	64	0.5	1	4	1	0.25	0.5
KPN337	Wound	2022	2	32	0.125	16	128	0.06	32	0.5	1	4	1	0.25	0.5
KPN338	Urine	2022	2	64	0.25	64	128	0.06	128	0.5	1	4	1	0.5	0.5
KPN339	Urine	2022	0.5	32	0.25	0.06	8	0.06	16	0.5	1	4	32	1	0.5
KPN340	Urine	2022	1	32	0.25	8	128	0.06	32	0.5	1	4	32	1	1
KPN341	Tissue	2022	4	128	128	128	128	32	64	0.5	128	128	1	0.25	1
KPN342	Wound	2022	2	128	1	128	128	0.06	128	1	1	4	32	0.5	0.5
KPN343	Urine	2022	2	32	0.25	16	128	0.06	32	0.5	1	4	32	0.5	0.5
KPN344	Urine	2022	2	32	0.25	8	128	0.06	32	0.5	1	4	32	1	0.5
KPN345	Urine	2022	0.25	32	0.5	16	128	0.06	64	0.5	128	4	1	0.25	4
KPN346	Urine	2022	0.25	128	0.5	64	128	0.25	128	0.5	1	4	2	0.5	64
KPN347	Urine	2022	1	32	0.125	8	128	0.25	32	0.5	1	4	32	0.5	0.5
KPN348	Urine	2022	0.5	8	0.06	8	128	0.06	16	0.5	1	4	32	2	0.5
KPN349	Urine	2022	2	32	0.5	16	128	0.06	64	0.5	1	4	32	2	0.5
KPN350	Urine	2022	0.25	32	0.25	16	128	0.06	64	0.5	64	4	32	0.5	2
KPN351	Urine	2022	1	128	0.25	32	128	0.06	128	0.5	1	4	32	1	1
KPN352	Urine	2022	0.5	2	0.25	1	1	0.06	1	1	1	4	1	0.5	0.125
KPN353	Urine	2022	0.5	8	0.125	8	128	0.06	16	0.5	1	4	32	1	0.5
KPN354	Body fluid	2022	0.5	64	0.5	64	128	0.06	128	0.5	128	8	8	0.5	64
KPN355	Urine	2022	0.5	32	0.5	8	128	0.06	32	0.5	32	4	32	1	2
KPN356	Urine	2022	0.5	128	4	128	128	8	128	0.5	128	4	4	0.5	32
KPN357	Urine	2022	0.125	128	1	128	128	64	128	1	128	128	2	0.25	8
KPN358	Urine	2022	1	32	0.125	16	128	0.06	32	0.5	64	4	32	0.5	64
KPN359	Urine	2022	0.5	0.5	0.25	0.06	2	0.06	1	0.5	1	4	32	0.25	0.125
KPN360	Urine	2022	0.5	16	0.125	8	128	0.06	32	1	1	4	32	0.5	0.5
KPN361	Urine	2022	0.5	32	0.06	16	128	0.06	64	0.5	1	4	1	0.25	0.5
KPN362	Wound	2022	1	32	0.25	8	128	0.06	64	0.5	1	4	1	0.5	1
KPN363	Respiratory	2022	0.25	16	0.25	8	1	0.06	32	0.5	1	4	32	1	0.5
KPN364	Urine	2022	1	32	0.125	16	128	0.06	32	8	1	4	32	0.5	0.5
KPN365	Urine	2022	0.25	32	0.25	16	128	0.06	64	0.5	1	4	1	0.25	0.125
KPN366	Urine	2022	2	32	0.35	16	128	0.06	64	0.5	64	4	32	0.25	0.125
KPN367	Respiratory	2022	0.5	128	0.5	128	128	0.06	128	0.5	2	8	32	0.25	32
KPN368	Urine	2022	1	32	0.25	8	128	0.06	32	0.5	1	4	32	1	0.5
KPN369	Urine	2022	0.5	4	0.5	0.06	2	0.125	4	8	1	4	1	0.25	0.5
KPN370	Respiratory	2022	0.25	32	0.25	32	128	0.25	32	0.5	1	4	32	1	1
KPN371	Respiratory	2022	0.25	32	0.5	16	128	0.06	64	4	1	4	32	1	32
KPN372	Urine	2022	2	128	1	128	128	32	128	1	2	16	32	2	64
KPN373	Tissue	2022	0.5	32	0.25	16	128	0.06	32	0.5	1	4	32	1	0.5
KPN374	Urine	2022	2	64	0.25	32	128	0.06	128	0.5	1	4	32	1	1
KPN375	Urine	2022	0.5	16	0.06	8	128	0.06	32	0.5	1	4	1	0.25	0.5
KPN376	Skin	2022	4	128	1	128	128	0.06	128	0.5	1	4	32	1	0.5
KPN377	Urine	2022	2	64	0.5	32	128	0.06	64	0.5	1	4	1	0.25	0.125
KPN378	Urine	2022	1	64	0.25	16	128	0.06	32	0.5	1	4	32	1	0.5
KPN379	Blood	2023	0.125	0.25	0.25	4	2	2	0.5	0.5	128	128	128	0.5	0.25
KPN381	Urine	2023	0.25	128	2	32	128	32	128	0.5	2	64	4	1	32
KPN382	Wound	2023	0.5	32	0.5	0.06	128	0.06	64	0.5	4	4	0.5	0.0625	32
KPN386	Urine	2023	0.25	2	0.5	32	8	32	4	8	2	32	4	1	32
KPN389	Wound	2023	2	128	128	16	128	16	128	0.5	128	8	128	1	128
KPN399	Respiratory	2023	2	128	128	32	128	32	128	0.25	2	16	2	0.25	64
KPN400	Body fluid	2023	0.5	128	2	32	128	128	128	0.5	128	128	4	0.25	128
KPN416	Wound	2023	1	128	0.5	128	128	1	128	0.5	0.5	64	4	1	1
KPN422	Wound	2023	4	128	128	128	128	32	128	0.5	128	128	1	0.5	32
KPN423	Blood	2023	≥256	128	128	128	128	64	128	0.5	2	16	4	0.5	64
KPN425	Urine	2023	≥256	128	128	128	128	32	128	0.5	128	128	4	0.5	64
KPN433	Wound	2023	1	128	128	128	128	8	128	0.5	8	0.5	2	0.5	64
KPN439	Blood	2023	1	16	1	128	128	8	128	0.5	32	0.5	4	0.5	16
KPN441	Rectal swab	2023	1	128	128	128	128	64	128	0.5	16	0.5	4	0.5	128
KPN442	Rectal swab	2023	4	128	128	128	128	128	128	1	128	128	4	1	64
KPN443	Respiratory	2023	1	128	128	128	128	128	128	1	128	128	8	1	64
KPN444	Rectal swab	2023	4	4	2	2	128	32	4	8	128	128	8	2	64
KPN451	Urine	2023	2	16	4	128	128	32	128	4	1	4	1	0.25	0.125
KPN463	Urine	2024	2	128	8	128	128	0.5	128	1	1	4	32	2	2
KPN464	Wound	2023	1	128	128	128	128	128	128	1	128	4	32	0.5	64
KPN465	Blood	2023	2	128	128	128	128	16	128	1	1	16	32	0.5	64
KPN466	Respiratory	2023	2	128	128	128	128	64	128	1	128	128	4	1	64
KPN467	Respiratory	2023	>128	128	128	128	128	128	128	1	128	128	8	2	64
KPN468	Respiratory	2023	1	128	128	128	128	64	128	1	4	32	2	0.25	64
KPN469	Respiratory	2023	>128	128	128	128	128	128	128	1	128	128	2	0.25	64
KPN470	Respiratory	2023	2	128	128	128	128	128	128	1	128	128	32	0.5	64
KPN471	Urine	2023	2	128	128	128	128	64	128	1	128	128	32	0.25	64
KPN472	Rectal swab	2023	4	128	128	128	128	128	128	1	128	128	8	2	64
KPN473	Blood	2023	>128	128	128	128	128	128	128	1	128	128	4	2	64
KPN474	Blood	2023	2	128	128	128	128	128	128	1	128	128	4	2	64
KPN475	Urine	2023	1	128	128	128	128	128	128	1	128	128	4	2	64
KPN476	Rectal swab	2023	1	128	128	128	128	64	128	1	128	128	32	4	64
KPN477	Urine	2023	4	128	128	128	128	64	1	1	128	128	8	2	64
KPN478	Urine	2023	4	128	128	128	128	128	128	8	128	128	4	2	64
KPN479	Skin	2023	4	128	128	128	128	64	128	4	4	32	8	2	64
KPN480	Blood	2023	8	128	128	128	128	128	128	8	128	128	8	1	64
KPN481	Urine	2023	2	128	128	128	128	128	128	1	128	128	4	1	64
KPN483	Rectal swab	2023	2	128	128	128	128	128	128	8	2	32	16	2	64
KPN484	Blood	2023	2	128	128	128	128	64	1	1	128	128	16	2	64
KPN485	Wound	2023	2	128	128	128	128	128	128	1	128	128	8	2	64
KPN486	Urine	2023	1	128	128	128	128	64	128	1	2	16	8	1	32
KPN487	Urine	2023	2	128	128	128	128	64	128	1	2	16	2	0.5	1
KPN488	Rectal swab	2023	2	128	32	128	128	1	128	4	1	4	32	0.5	64
KPN492	Unknown	2024	0.5	128	2	128	128	16	128	8	128	128	1	0.25	32
KPN493	Respiratory	2024	2	128	128	128	128	64	128	1	128	128	8	1	64
KPN494	Skin	2024	0.25	64	1	128	128	0.5	128	1	1	4	32	0.5	0.125
KPN495	Respiratory	2024	1	128	128	128	128	128	128	8	128	128	1	0.25	64
KPN496	Urine	2024	1	128	128	128	128	128	1	8	128	128	16	0.5	64
KPN503	Urine	2024	1	64	1	128	128	0.5	128	1	1	4	32	0.5	4
KPN504	Urine	2024	1	128	1	128	128	0.5	128	1	1	4	1	1	0.5
KPN505	Wound	2024	1	64	1	128	128	0.5	128	1	128	4	32	1	8
KPN506	Respiratory	2024	1	128	128	128	128	128	4	8	128	128	2	1	8
KPN507	Respiratory	2024	2	128	128	128	128	128	4	1	128	128	8	1	8
KPN508	Rectal swab	2024	1	128	128	128	128	128	128	1	2	32	8	1	8
KPN509	Wound	2024	0.25	128	2	128	128	32	128	1	128	128	1	0.25	32
KPN510	Respiratory	2024	1	32	1	64	128	0.5	64	1	1	4	32	1	1
KPN511	Tissue	2024	0.5	16	1	64	128	0.5	64	1	1	4	2	1	0.25
KPN512	Respiratory	2024	0.25	64	1	32	128	32	128	1	2	4	32	0.25	32
KPN513	Wound	2024	1	128	128	128	128	64	128	1	128	128	2	1	8
